# Supplementary material for: Nitrated Fatty-Acids Distribution in Storage Biomolecules during Arabidopsis thaliana Development
Source: Antioxidants (Basel). 2022 Sep 21;11(10):1869. doi: 10.3390/antiox11101869 (PMC9598412; doi:10.3390/antiox11101869)
Supplement: Supplementary file 1 [file antioxidants-11-01869-s001.zip]

Archive with 1 entries (1 files):
- antioxidants-1897410-supplementary.pdf
